# Supplementary material for: Asynchronous release sites align with NMDA receptors in mouse hippocampal synapses
Source: Nat Commun. 2021 Jan 29;12:677. doi: 10.1038/s41467-021-21004-x (PMC7846561; doi:10.1038/s41467-021-21004-x)
Supplement: Supplementary file 8 — Source Data [file 41467_2021_21004_MOESM8_ESM.xlsx]

## Sheet: Fig. 1d
AMPARs	NMDARs
0.676212	0.564056
0.741871	0.952819
0.839873	0.78268
0.0894166	0.509333
0.561724	0.750131
0.459592	0.675439
0.80129	0.322605
0.516847	0.875508
0.733125	0.663218
0.175145	0.482586
0.165369	0.0917598
0.470694	0.631247
0.93293	0.696666
0.933417	0.563772
0.753438	0.965432
0.567246	0.222177
0.282978	0.851781
0.84668	0.344311
0.819415	0.346186
0.732133	0.759617
0.866178	0.19642
0.927284	0.281109
0.744773	0.812155
0.12045	0.618244
0.934789	0.074533
0.314901	0.233462
0.697817	0.714455
0.643549	0.184674
0.902042	0.322393
0.298138	0.451398
0.96549	0.760472
0.786454	0.687854
0.992597	0.601931
0.751287	0.158221
0.908744	0.305459
0.0298055	0.842961
0.518555	0.569607
0.203172	0.5244
0.3988	0.851087
0.130518	0.0388655
0.353021	0.884412
0.325437	0.72646
0.740051	0.489922
0.728033	0.750888
0.586426	0.09903
0.282978	0.969388
0.892038	0.178524
0.819415	0.956294
0.643469	0.601848
0.964963	0.799155
0.993093	0.389451
0.696442	0.437009
0.108884	0.95508
0.782436	0.0981599
0.34629	0.898086
0.610787	0.572136
0.818003	0.140925
0.902042	0.523714
0.269419	0.322066
0.96549	0.356345
0.552226	0.509333
0.936866	0.537556
0.751287	0.0188301
0.958007	0.942003
0.710403	0.981576
0.447116	0.639939
0.130518	0.845142
0.254959	0.138996
0.567246	0.146771
0.282978	0.947669
0.870009	0.263628
0.819415	0.312657
0.866178	0.805606
0.534073	0.593954
0.666853	0.0838496
0.749789	0.233462
0.162047	0.322316
0.44556	0.612082
0.827844	0.118895
0.245014	0.0200701
0.96549	0.154948
0.488627	0.5244
0.964732	0.871109
0.497159	0.599081
0.764383	0.888501
0.796181	0.36407
0.324082	0.605318
0.165369	0.849428
0.117674	0.253168
0.650357	0.263861
0.0562391	0.978318
0.812335	0.852466
0.819415	0.274139
0.866178	0.877046
0.747814	0.95508
0.679987	0.127408
0.0392361	0.0739313
0.358604	0.347931
0.804086	0.322066
0.96549	0.356345
0.520426	0.534769
0.769675	0.537556
0.440325	0.161108
0.130518	0.911118
0.0392245	0.663875
0.663143	0.217138
0.0977883	0.979793
0.729725	0.220804
0.819415	0.274732
0.866178	0.435342
0.642833	0.488458
0.169895	0.400615
0.278307	0.156266
0.63659	0.257148
0.379706	0.904674
0.825405	0.195591
0.383491	0.736875
0.17651	0.355496
0.663143	0.393627
0.391891	0.243925
0.828857	0.687617
0.819415	0.420682
0.866178	0.977005
0.642833	0.766758
0.169895	0.25983
0.381518	0.797237
0.340659	0.916229
0.563076	0.147271
0.269823	0.371119
0.254959	0.307962
0.841053	0.565367
0.30449	0.0391668
0.601757	0.856032
0.819415	0.242017
0.866178	0.871104
0.544891	0.0918693
0.1542	0.335357
0.288176	0.0822212
0.248443	0.233557
0.216239	0.456514
0.333409	0.116261
0.914458	0.00930975
0.350342	0.225122
0.458211	0.0148272
0.819415	0.430738
0.485972	0.360522
0.283512	0.605392
0.218592	0.947917
0.545234	0.185815
0.830317	0.797237
0.588368	0.827984
0.914458	0.280497
0.381504	0.736492
0.458211	0.0761483
0.819415	0.565367
0.442442	0.096797
0.135255	0.729725
0.225551	0.486466
0.567691	0.806418
0.868206	0.816338
0.725654	0.0620404
0.914458	0.197985
0.575298	0.572173
0.469225	0.168407
0.819415	0.351375
0.448817	0.90169
0.1542	0.420727
0.491407	0.506172
0.879389	0.514434
0.96293	0.127141
0.784491	0.250717
0.914458	0.797237
0.819247	0.801173
0.532087	0.659247
0.819415	0.640069
0.448817	0.0761483
0.628911	0.565367
0.556915	0.594508
0.879389	0.729725
0.980236	0.465856
0.991651	0.758764
0.829634	0
0.532087	0.761039
0.819415	0.613299
0.594795	0.681668
0.580673	0.443673
0.879389	0.46194
0.961292	0.884412
0.927423	0.127141
0.0874915	0.275145
0.105605	0.797237
0.562148	0.693156
0.660097	0.581205
0.879389	0.101531
0.904458	0.682073
0.963638	0.804287
0.998017	0.53583
0.94696	0.948248
0.913802	0.673057
0.43747	0.831187
0.709537	0.429709
0.740564	0.142507
0.757712	0.102419
0.778132	0.797237
0.8496	0.843477
0.828191	0.64988
0.765053	0.89115
0.74119	0.77999
0.711362	0.765335
0.940231	0.45451
0.898108	0.388855
0.880978	0.714183
0.678734	0.804001
0.741671	0.393269
0.924422	0.277424
0.047239	0.0565073
0.0866048	0.853409
0.275561	0.937152
0.969305	0.821861
0.901921	0.645712
0.817206	0.221239
0.275818	0.417313
0.229199	0.745992
0.202559	0.790409
0.361786	0.393269
0.660151	0.443619
0.850572	0.0812292
0.876748	0.996049
0.876748	0.85338
0.810466	0.597308
0.558259	0.103719
0.919925	0.877087
0.535534	0.736038
0.756731	0.922077
0.560321	0.806363
0.534939	0.148332
0.474293	0.976417
0.433911	0.901778
0.382057	0.577832
0.780187	0.430941
0.839235	0.71565
0.91443	0.896875
0.989287	0.360522
0.873662	0.113015
0.949581	0.901778
0.997722	0.645712
0.015315	0.868945
0.608797	0.199238
0.653219	0.812861
0.333664	0.290182
0.59068	0.878255
0.851004	0.216897
0.803209	0.812861
0.445909	0.26598
0.495397	0.878255
0.583918	0.245984
0.675173	0.812861
0.91434	0.0517447
0.353543	0.878255
0.235775	0.267174
0.723548	0.821959
0.647325	0.165263
0.661057	0.08745
0.814701	0.782032
0.898476	0.74618
0.952713	0.263118
0.682106	0.503768
0.617248	0.144139
0.202476	0.843189
0.0395132	0.720957
0.00790264	0.604425
0.374697	0.604425
0.457675	0.813912
0.522533	0.235814
0.585754	0.388222
0.788395	0.890131
0.760514	0.943154
0.729485	0.869591
0.509394	0.869591
0.424947	0.869591
0.284691	0
0.203368	0.926068
0.107726	0.833926
0.149458	0.640713
0.49021	0.640713
0.548396	0.136819
0.570162	0.0191389
0.872133	0.127066
0.753865	0
0.575698	0.19423
0.399251	0.664621
0.292083	0.4427
0.320992	0.197993
0.263174	0.161376
0.0824931	0.161376
0.0144545	0.683086
0.0391298	0.711237
0.0710323	0.80492
0.131844	0.905185
0.777865	0.825289
0.340355	0.36589
0.365826	0.387236
0.340355	0.440033
0.340355	0.440033
0.432141	0.440033
0.432141	0.48229
0.460796	0.42504
0.259135	0.220304
0.93602	0.220304
0.704325	0.0645536
0.848678	0.105871
0	0.668477
0.857733	0.120027
0.0577308	0.0375085
0.304542	0.0075017
0.927142	0.0525119
0.972012	0.906419
0.974143	0.41088
0.93453	0.668699
0.863592	0.0499761
0.183943	0.527965
0	0.473375
0	0.473375
0.319824	0
0.355637	0.0727959
0.387438	0.706404
0.453494	0.868421
0.796428	0.973023
0.527433	0.88176
0.245726	0.831997
0.112777	0.808231
0.910647	0.964193
0.224039	0.896494
0.933408	0.722878
0.172052	0.770419
0	0.0646436
0	0.1808
0	0.232313
0	0.354221
0.0539557	0.223799
0.580098	0.201589
0.503438	0.261548
0.730793	0.302633
0.979639	0.317439
0.96597	0.410347
0.878774	0.410347
0.786995	0.463033
0.727496	0.50005
0.802085	0.549505
0.832266	0.583186
0.511667	0.670598
0.592144	0.687152
0.674415	0.817219
0.787538	0.951285
0.728954	0.62915
0.668235	0.62915
0.105481	0.607635
0.297868	0.458877
0.297868	0.337935
0.398736	0.208847
0.870659	0
0.417065	0.0797577
0.301667	0.163971
0.562365	0.254486
0.67338	0.483002
0.973646	0.895995
0.63207	0.991975
0.271422	0.548834
0.732417	0.58238
0.484925	0.0890021
0.521303	0.705801
0.310213	0.147354
0.298611	0.142095
0.223747	0.47362
0.611725	0.592408
0.631849	0.793212
0.644538	0.852606
0.697288	0.962472
0.697288	0.414226
0.795073	0.386105
0.795073	0.322157
0.835754	0.238059
0.880789	0.704538
0.89239	0.761117
0.951046	0.718293
0.925215	0.718293
0.895217	0.718293
0.878359	0.983007
0.770129	0.915506
0.882689	0.423946
0.882689	0.612214
0.268152	0.252737
0.764851	0.312667
0.794937	0.222036
0.394674	0.151528
0.96107	0.128326
0.0154699	0.141016
0.805059	0.79611
0.875796	0.0873056
0.435239	0.276635
0.129046	0.508223
0.784485	0.87458
0.729398	0.0934121
0.862382	0.147882
0.744671	0.243299
0.282463	0.891073
0.410083	0.940918
0.636374	0.877172
0.732737	0.801127
0.537826	0.753841
0.521788	0.627951
0.869916	0.599941
0.942084	0.529011
0.43154	0.509735
0.309938	0.664695
0.140417	0.805494
0.737025	0.968127
0.929049	0.0788389
0.901588	0.500907
0.0748141	0.991165
0.209673	0.914066
0.588826	0.971946
0.275577	0.892196
0.500475	0.830307
0.565409	0.813286
0.653361	0.718565
0.984573	0.234311
0.268051	0.271273
0.698179	0.893084
0.44803	0.989871
0.362983	0.0369624
0.453785	0.209384
0.511975	0.271273
0.0228588	0.301185
0.899578	0.36806
0.862593	0.73555
0.877913	0.587463
0.819261	0.46977
0.706446	0.426929
0.68478	0.321807
0.39601	0.0221798
0.209223	0.937218
0.0414728	0.937218
0	0.959277
0.0670889	0.937218
0.119386	0.966791
0.538505	0.467732
0.298908	0.622444
0.209789	0.555753
0.182293	0.47239
0.427451	0.411258
0.356755	0.333452
0.651016	0.305664
0.953644	0.133381
0.561865	0.508244
0.835684	0.434754
0.61194	0.385761
0.932618	0.349717
0.65206	0.223852
0.270292	0.41147
0.347485	0.96107
0.525434	0.0154699
0.881786	0.805059
0.610975	0.875796
0.720633	0.435239
0.361033	0.129046
0.178108	0.784485
0.158253	0.729398
0.825258	0.862382
0.394873	0.744671
0.0517832	0.282463
0.75492	0.410083
0.904316	0.636374
0.761053	0.732737
0.673069	0.537826
0.0205477	0.521788
0.692403	0.869916
0.756076	0.942084
0.911971	0.43154
0.0528741	0.309938
0.0801179	0.140417
0.956217	0.737025
0.698809	0.929049
0.115333	0.901588
0.93086	0.0748141
0.555971	0.209673
0.524983	0.588826
0.659072	0.275577
0.78912	0.500475
0.64686	0.565409
0.650005	0.653361
0.480709	0.984573
0.757285	0.268051
0.877533	0.698179
0.945295	0.44803
0.0867434	0.362983
0.990948	0.453785
0.371669	0.511975
0.236625	0.0228588
0.933746	0.899578
0.0428088	0.862593
0.937594	0.877913
0.121997	0.819261
0.852568	0.706446
0.943727	0.68478
0.463956	0.39601
0.888235	0.209223
0.613129	0.0414728
0.611837	0
0.707005	0.0670889
0.960415	0.119386
0.68644	0.538505
0.678868	0.298908
0.9552	0.209789
0.901137	0.182293
0.937293	0.427451
0.0651542	0.356755
0.964072	0.651016
0.113622	0.953644
0.173954	0.561865
0.693424	0.835684
0.980105	0.61194
0.0561373	0.932618
0.178798	0.65206
0.461132	0.270292
0.638778	0.347485
0.950067	0.525434
0.679967	0.881786
0.919489	0.610975
0.324658	0.720633
0.845401	0.361033
0.0125273	0.178108
0.25627	0.158253
0.884559	0.825258
0.916305	0.394873
0.257059	0.0517832
0.622129	0.600915
0.350468	0.259495
0.478812	0.171058
0.657408	0.48268
0.994181	0.821683
0.767942	0.122995
0.888822	0.6586
0.855307	0.373394
0.857599	0.493601
0.536944	0.696323
0.214163	0.820555
0.866126	0.367484
0.687554	0.173602
0.631407	0.297208
0.398917	0.486771
0.538609	0.951453
0.846028	0.182543
0.88575	0.929079
0.113302	0.383471
0.550478	0.280689
0.986746	0.934283
0.604249	0.91053
0.199971	0
0.877004	0.53803
0.473711	0.151502
0.336538	0.223149
0.78912	0.888912
0.663113	0.281018
0.925505	0.235017
0.610221	0.119923
0.272149	0.486023
0.826094	0.65019
0.879492	0.731266
0.0867434	0.304807
0.435254	0.085078
0.895006	0.288627
0.37692	0.398547
0.931109	0.665228
0.620397	0.28999
0.888235	0.208847
0.551938	0.0769721
0.946767	0.847006
0.683616	0.456738
0.998927	0.121628
0.143506	0.888912
0.883016	0.605118
0.988802	0.427246
0.248583	0.351923
0.904831	0.241668
0.643697	0.115608
0.535933	0.427955
0.864253	0.60901
0.625106	0.28999
0.255426	0.178568
0.0947301	0.148363
0.745751	0.456738
0.25381	0.176112
0.751209	0.367933
0.784417	0.178576
0.613883	0.160301
0.687703	0.207545
0.980396	0.506376
0.257059	0.401302
0.652264	0.178568
0.220275	0.614643
0.281177	0.58831
0.858044	0.367933
0.960871	0.178576
0.817948	0.160301
0.944215	0.207545
0.229003	0.506376
0.894955	0.401302
0.977332	0.178568
0.552296	0.614643
0.909577	0.58831
0.398917	0.478839
0.51987	0.193594
0.846028	0.366517
0.113302	0.682825
0.965701	0.142423
0.906219	0.763738
0.501676	0.485429
0.930404	0.212669
0.877004	0.861248
0.415085	0.751443
0.925175	0.178568
0.758834	0.84503
0.827028	0.485429
0.31948	0.935095
0.769829	0.0408718
0.879492	0.904154
0.990629	0.538603
0.761961	0.237139
0.482718	0.538603
0.883612	0.297208
0.993172	0.617022
0.994338	0.297208
0.80749	0.617022
0.686122	0.668487
0.927	0.204006
0.636588	0.057146
0.832919	0.057146
0.733905	0.0873113
0.696367	0.247448
0.643854	0.465924
0.134201	0.465924
0.298827	0.356196
0.600673	0.920645
0.505908	0.91932
0.837617	0.980482
0.782497	0.313685
0.307673	0.233792
0.869268	0.783888
0.831419	0.990565
0.979025	0.84917
0.430832	0
0.911462	0
0.842381	0
0.919992	0.705947
0.992582	0.570957
0.463653	0.200079
0.166731	0.0418406
0.169304	0.380499
0.909392	0.0253264
0.806536	0.990417
0.465107	0.288698
0.930404	0.233575
0.982302	0.158124
0.925175	0.197593
0.820511	0.0939198
0.692639	0.0249803
0.371711	0.562964
0.733456	0.844301
0.455632	0.0083962
0.942485	0.938752
0.80847	0.210868
0.832112	0.105032
0.959895	0.0660122
0.909428	0.393914
0.703612	0.415791
0.84694	0.118489
0.576419	0.389392
0.784978	0.941099
0.777063	0.29314
0.942884	0.164547
0.964212	0.253568
0.328838	0.473587
0.745984	0.568682
0.837617	0.121584
0.307673	0.511712
0.700696	0.84058
0.979736	0.103265
0.882234	0.833057
0.998109	0.616958
0.564711	0.970895
0.965701	0.850107
0.757073	0.465866
0.262276	0.419115
0.925033	0.383309
0.925175	0.248008
0.862215	0.786569
0.944029	0
0.657297	0.0553184
0.360783	0.591557
0.86176	0.726779
0.80847	0.40065
0.82275	0.49619
0.0312883	0.46526
0.887837	0.944039
0.703612	0.426729
0.593047	0.559664
0.725737	0.0106431
0.745909	0.0407462
0.827233	0.392305
0.988423	0.763795
0.4551	0.763795
0.784482	0.917756
0.522017	0.2666
0.634076	0.927002
0.971949	0.238947
0.745835	0.294839
0.982486	0.245385
0.59282	0.16618
0.946864	0.937269
0.733124	0.367423
0.885905	0.635447
0.944029	0.111125
0.657297	0.942272
0.292256	0.969208
0.554066	0.942272
0.866246	0.499372
0.765872	0.572752
0.57648	0.99583
0.701766	0.772456
0.7518	0.80478
0.948952	0.701698
0.473213	0.840556
0.729439	0.933575
0.505714	0.95721
0.935616	0.692186
0.66068	0.0747093
0.569857	0
0.939794	0.834903
0.944029	0.100778
0.588792	0.593727
0.226453	0.370842
0.844655	0.484018
0.104658	0.170575
0.661815	0.0189117
0.7518	0.626362
0.540739
0.555434
0.365574
0.893953
0.907923
0.944029
0.326753
0
0.653825
0.7518
0.51823
0.0852959
0.968267
0.944029
0.313593
0
0.605884
0.7518
0.495722
0.00832753
0.944029
0.586108
0.557943
0.7518
0.971796
0.32644
0.684811
0.701953
0.717712
0.796675
0.849317
0.94802
0.900635
0.915119
0.658257
0.638767
0.766468
0.102719
0.860794
0.630406
0.877522
0.877522
0.834025
0.328781
0.530625
0.0397263
0.116907
0.436137
0.164774
0.800189
0.683017
0.785896
0.810921
0.199564
0.679613
0.766578
0.901247
0.9917
0.311021
0.493016
0.596514
0.698338
0.81408
0.902296
0.943675
0.985054
0.961984
0.845063
0.857121
0.957426
0.966169
0.891872
0.723106
0.443134
0.760873
0.0143392
0.113993
0.282883
0.797792
0.670196
0.866594
0.934691
0.944726
0.874917
0.859492
0.355222
0.142908
0.323657
0.616958
0.970895
0.850107
0.465866
0.419115
0.383309
0.248008
0.786569
0
0.0553184
0.591557
0.726779
0.40065
0.49619
0.46526
0.944039
0.426729
0.559664
0.0106431
0.0407462
0.392305
0.763795
0.763795
0.917756
0.2666
0.927002
0.238947
0.294839
0.245385
0.16618
0.937269
0.367423
0.635447
0.111125
0.942272
0.969208
0.942272
0.499372
0.572752
0.99583
0.772456
0.80478
0.701698
0.840556
0.933575
0.95721
0.692186
0.0747093
0
0.834903
0.100778
0.593727
0.370842
0.484018
0.170575
0.0189117
0.626362

## Sheet: Fig. 2b
AMPARs	NMDARs
0.594824	0.613431
0.577739	0.046251
0.377072	0.532526
0.211879	0.187596
0.136135	0.712783
0.074561	0.560798
0.53541	0.302064
0.00848	0.271103
0.661607	0.083313
0.6092	0.698762
0.6092	0.415339
0.207954	0.155422
0.472694	0.11245
0.472694	0.2348
0.378937	0.364828
0.650067	0.242029
0.65537	0.045911
0.624837	0.416249
0.307666	0.032134
0.051113	0.448766
0.024873	0.04779
0.218878	0.085143
0.320805	0.380028
0.339199	0.018685
0.307917	0.112113
0.75462	0.018685
0.049429	0.018685
0.552907	0.227129
0.344189	0.227129
0.461366	0.558319
0.346319	0.282519
0.709859	0.244333
0.789154	0.382105
0.154869	0.598605
0.083365	0.736377
0.189693	0.550798
0.098276	0.073528
0.222261	0.438014
0.198329	0.320108
0.072405	0.812163
0.198982	0.544665
0.553566	0.39693
0.433972	0.38292
0.407428	0.665171
0.378341	0.858197
0.351254	0.117412
0.170341	0
0.538161	0.872573
0.11227	0.872573
0.065602	0.430085
0.065602	0.193092
0.148692	0.345897
0.458211	0.070975
0.588866	0.653381
0.540582	0.612364
0.071519	0.290073
0.106362	0.182937
0.233446	0.396826
0.40269	0.173805
0.22823	0.209101
0.967687	0.339455
0.212332	0.696208
0.043377	0.792953
0	0.12366
0.54073	0.360146
0.410459	0.557784
0.843009	0.360146
0.193294	0.158477
0.293653	0.470695
0.042742	0.333739
0.059301	0.127594
0.847709	0.444923
0.847709	0.626817
0.73076	0.692188
0.274739	0.547101
0.193273	0.471258
0.519959	0.05358
0.54073	0.436102
0.410459	0.053069
0.843009	0.78457
0.193294	0.068309
0.293653	0.302749
0.042742	0.411546
0.059301	0.383121
0.847709	0.365595
0.847709	0.061785
0.73076	0.219859
0.274739	0.390701
0.193273	0.395746
0.519959	0.433711
0.623536	0.742985
0.870407	0.736102
0.165729	0.340266
0.416269	0.517217
0.385642	0.863362
0.720778	0.558272
0.558721	0.214672
0.486251	0.3102
0.602195	0.658073
0.771228	0.122537
0.675111	0.333621
0.762866	0.472176
0.60702	0.638719
0.77776	0.445073
0.385642	0.639453
0.720778	0.490439
0.558721	0.748979
0.486251	0.34356
0.602195	0.587912
0.771228	0.601774
0.675111	0.457296
0.762866	0.533405
0.60702	0.613671
0.77776	0.291315
0.497781	0.175596
0.399554	0.106833
0.210714	0.340621
0.080065	0.50412
0.144838	0.528625
0.121653	0.871137
0.316801	0.458923
0.372019	0.696211
0.786139	0.425891
0.622862	0.331002
0.622862	0.193612
0.80114	0.0225
0.600855	0.478228
0.469938	0.149215
0.723938	0.36427
0.541431	0.507578
0.296166	0.552446
0.135713	0.428097
0.583114	0.149068
0.430644	0
0.169177	0.062721
0.325254	0.099872
0.311566	0.18297
0.205132	0.497783
0	0.710615
0.121653	0.472618
0.316801	0.227329
0.372019	0.18409
0.786139	0.124946
0.622862	0.050626
0.622862	0.240885
0.80114	0.354729
0.600855	0.056172
0.469938	0
0.723938	0.331892
0.541431	0.139486
0.296166	0.158993
0.135713	0.098596
0.583114	0.155894
0.430644	0.399284
0.169177	0.332417
0.325254	0.188665
0.311566	0.136014
0.205132	0.156232
0	0.267999
0.110361	0.0325
0.774847	0.579955
0.606282	0.515839
0.122587	0.415914
0.291212	0.330988
0.108985	0.220659
0.552315	0.074521
0.450392	0.028309
0.450392	0.169202
0.515877	0.378723
0.88222	0.420442
0.169789	0.240791
0.169789	0.050574
0.097277	0.118005
0.173534	0.221197
0.244301	0.327204
0.294678	0.327204
0.792065	0.414228
0.983235	0.645834
0.39727	0.639995
0.064097	0.058022
0.115098	0.055322
0.49332	0.058022
0.126667	0.364942
0.821602	0.273032
0.798866	0.615663
0.518845	0.490741
0.865734	0.53494
0.579032	0.400511
0.841219	0.008983
0.944127	0.156432
0.95933	0.320758
0.638516	0.409173
0.353128	0.355105
0.265946	0.047516
0.320159	0.295849
0.174148	0.158993
0.94829	0.098596
0.737879	0.155894
0.334357	0.399284
0.093029	0.332417
0.667133	0.188665
0.787026	0.136014
0.942057	0.156232
0.683406	0.267999
0.396605	0.0325
0.099034	0.579955
0.578048	0.515839
0.697906	0.415914
0.55196	0.330988
0.272335	0.220659
0.182788	0.074521
0.791002	0.028309
0.722788	0.169202
0.59249	0.378723
0.383881	0.420442
0.195646	0.240791
0.045246	0.050574
0.432593	0.118005
0.220213	0.221197
0.101568	0.327204
0.500905	0.327204
0.295343	0.414228
0.312263	0.645834
0.398192	0.639995
0.350499	0.058022
0.627459	0.055322
0.347229	0.058022
0.264933	0.364942
0.566229	0.273032
0.427326	0.615663
0.277237	0.490741
0.070822	0.53494
0.442121	0.400511
0.270303	0.008983
0.270303	0.156432
0.171089	0.320758
0.055125	0.409173
0.404516	0.355105
0	0.047516
0	0.295849
0.499784	0.277045
0.212416	0.112515
0.941722	0.215614
0.981672	0.558371
0.856394	0.441528
0.698354	0.239563
0.876666	0
0.414721	0.378083
0.970289	0.221871
0.970289	0.25891
0.042256	0.330165
0.920224	0.517819
0.690585	0.512338
0.648705	0.118859
0.116483	0.167252
0	0.070048
0.669496	0.337498
0.772269	0.383555
0.058941	0.616233
0.184949	0.627519
0.882311	0.782206
0.92803	0.515543
0.25205	0.275233
0.053589	0.138203
0	0.120543
0.303681	0.386894
0.420425	0.303896
0.899098	0.006656
0.847921	0.399839
0.847921	0.726417
0.847921	0.221999
0.395841	0.341925
0.115217	0.093954
0.048273	0.441093
0.18216	0.5385
0.901289	0.376646
0.953557	0.062774
0.968232	0.343323
0.884441	0
0.737507	0.173741
0.256562	0.091839
0.914173	0.114618
0.93006	0.281276
0.890317	0.094047
0.965725	0.180587
0.844934	0.180587
0.988985	0.339625
0.896845	0.294319
0.674697	0.10671
0.416588	0.34415
0.08829	0.208008
0.74016	0.333919
0.81336	0.03924
0.74016	0.46718
0.999444	0.266476
0.742296	0.468652
0.495146	0.489893
0.19814	0.50603
0.669471	0.410399
0.554044	0.193094
0.920194	0.402297
0.777571	0.388048
0.470556	0.159761
0.032688	0.052392
0.482589	0.165517
0.681994	0.200072
0.438165	0.167633
0.056882	0.364252
0.384833	0.050578
0.671418	0.022324
0.847492	0.649829
0.637086	0.657903
0.540829	0.1679
0.311496	0.391634
0.192315	0.648991
0.489303	0.264434
0.357619	0
0.357619	0.094042
0.158432	0.050363
0.06698	0
0.529232	0.049078
0.317457	0.041509
0.183631	0.195788
0.126713	0.46797
0.589155	0.236863
0.352751	0.125206
0.126095	0.156299
0.050725	0.022864
0.102924	0.867382
0.172786	0.51435
0.127292	0.100416
0.311409	0.090659
0.033714	0.244175
0.323301	0.25699
0.156502	0.21152
0.221939	0.300191
0.335007	0.057962
0.447632	0.376726
0.236054	0.468989
0.182805	0.374005
0.098066	0.439902
0.071612	0.46625
0.111352	0.49264
0.02339	0.264888
0.87405	0.031481
0.60713	0.878877
0.248819	0.442187
0.537495	0.2023
0.994635	0.029987
0.511774	0.346029
0.559202	0.404516
0.717296	0
0.612237	0
0.782323	0.499784
0.972683	0.212416
0.842641	0.941722
0.903418	0.981672
0.598772	0.856394
0.695025	0.698354
0.800856	0.876666
0.945349	0.414721
0.945349	0.970289
0.660821	0.970289
0.731145	0.042256
0.731145	0.920224
0.06473	0.690585
0.169725	0.648705
0.731602	0.116483
0.852428	0
0.852428	0.669496
0.742019	0.772269
0.79957	0.067765
0.155377	0.276127
0	0.241878
0.162924	0.946972
0.058582	0.271087
0.90402	0.434679
0.90402	0.557139
0.835469	0.795572
0.835469	0.163184
0.835469	0.118112
0.972452	0.383865
0.827681	0.185878
0.749037	0.511843
0.794146	0.549207
0.860647	0.163417
0.947913	0.133236
0.998832	0.286486
0.756392	0.144226
0.109621	0.407431
0.488363	0.588568
0.253979	0.467873
0.363	0.385055
0.4834	0.933524
0.564124	0.438412
0.703689	0.091238
0.672161	0.049621
0.672161	0.236167
0.755745	0.133735
0.929225	0.668677
0.987865	0.469392
0.906798	0.803566
0.790818	0.047647
0.639825	0.533988
0.567528	0.461296
0.761115	0.210016
0.761115	0.938579
0.85059	0.678691
0.944211	0.643956
0.465045	0.736697
0.549011	0.580044
0.785602	0.517245
0.908515	0.017405
0.864736	0.417975
0.655017	0.713712
0.410263	0.117684
0.64796	0.497145
0.825196	0.649952
0.664161	0.283436
0.649571	0.553127
0.855065	0.134733
0.740086	0.23624
0.979761	0.287638
0.832462	0.449075
0.830338	0.593216
0.715732	0.10882
0.848633	0.637367
0.848633	0.355953
0.678666	0.036533
0.832752	0.502543
0.46656	0.071429
0.949939	0.198483
0.949939	0.306429
0.933822	0.390548
0.55042	0.736914
0.992277	0.736004
0.725319	0.525119
0.513205	0
0.513205	0.374825
0.378875	0.138824
0.610432	0.109132
0.525115	0.863969
0.633546	0.740003
0.848139	0.406654
0.064212	0.371637
0.220239	0.355601
0.506776	0.285524
0.224186	0.131062
0.136737	0.21765
0	0.49847
0.412154	0.804861
0.165057	0.666891
0.455008	0.784156
0.829921	0.307777
0.904572	0.169594
0.902113	0.567782
0.789614	0.660106
0.906643	0.251369
0.067241	0.238134
0.358463	0.273059
0.50223	0.641103
0.806385	0.654208
0.806385	0.499371
0.090238	0.29329
0.287424	0.009059
0.394109	0.327471
0.214724	0.044509
0.075442	0.138696
0.381233	0.58927
0.312214	0.235927
0.156012	0.207325
0.365289	0.31048
0.875728	0.358577
0.65479	0.23586
0.166199	0.205804
0.144969	0.781848
0.024162	0.005984
0.665301	0.952676
0.980336	0.216447
0.017281	0.349992
0.570621	0.518637
0.056505	0.13459
0.207273	0.263328
0.608376	0.456435
0.976113	0.168295
0.566083	0.327058
0.873269	0.036063
0.958033	0.362603
0.248675	0.560667
0.457434	0.545228
0.980202	0.464338
0.866912	0.54303
0.884131	0.340927
0.856103	0.538732
0.95223	0.325577
0.983949	0.062856
0.91958	0.685331
0.945522	0.401764
0.94883	0.014223
0.80646	0.766442
0.948828	0.876602
0.896816	0.820797
0.681589	0.104003
0.954759	0.39892
0.8695	0.386059
0.593545	0.112082
0.133182	0.503598
0.324632	0.328677
0.075169	0.399247
0.133634	0.022009
0.167992	0.273937
0.69327	0.299245
0.226132	0.780477
0.010968	0.136167
0.513294	0.575854
0.776639	0.580894
0.940085	0.11462
0.757551	0.06106
0.738805	0.27228
0.595341	0.990791
0.567888	0.105899
0.813435	0.364354
0.786147	0.034334
0.687957	0.232796
0.55504	0.10246
0.836214	0.273701
0.472401	0.200161
0.837083	0.059777
0.45182	0.325258
0.328593	0.576261
0.820132	0.550902
0.615345	0.279604
0.92312	0.12609
0.961107	0.561587
0.832019	0.044333
0.916357	0.202225
0.981677	0.383371
0.903547	0.281825
0.650923	0.58882
0.927681	0.198139
0.828558	0
0.552937	0
0.864629	0.108746
0.931612	0.452444
0.944375	0.901883
0.782129	0.987862
0.026817	0.986451
0.339621	0.091586
0.508812	0.088999
0.968911	0.049314
0.623499
0.611539
0.610137
0.435043
0.542912
0.455131
0.926477
0.841434
0.953393
0.549805
0.401303
0.905807
0.971727
0.867767
0
0.981345
0.907437
0.509563
0.171828
0.027167
0.042925
0.01832
0.509938
0.176013
0.542205
0.4357
0.179001
0.76705
0.64731
0.623183
0.456152
0.090718
0.119348
0.897747
0.404591
0.221559
0.115613
0.942404
0.719653
0.271898
0.148569
0.074189
0.831167
0.973623
0.388178
0.592936
0.782606
0.889245
0.096664
0.63465
0.436662
0.223205
0.737639
0.920942
0.488913
0.555179
0.449966
0.508005
0.543803
0.622812
0.466653
0.531157
0.563408
0.623631
0.484683
0.520668
0.576333
0.65028
0.451484
0.531008
0.536146
0.164412
0.38344
0.254142
0.039897
0.116202
0.27724
0.313103
0.155881
0.222126
0.346176
0.791491
0.901179
0.069357
0.033033
0.837141
0.099317
0.916349
0.797084
0.06311
0.37951
0.042987
0.90917
0.39485
0.988534
0.085943
0.07007
0.50116
0.945648
0.514469
0.169818
0
0.417693
0.138
0.033058
0.193744
0.945274
0.783099
0.388875
0.335148
0.248236
0.059605
0.059605
0.187819
0.426827
0.747298
0.828642
0.977272
0.196427
0.167396
0.40034
0.613642
0.891294
0.95354
0.883032
0.760118
0.428868
0.944597
0.941395
0.869262
0.275299
0.867497
0.937128
0.247938
0.538783
0.723759
0.078109
0
0.207472
0
0.146407
0.255036
0.028508
0.253416
0.693272
0.819656
0.360362
0.054652
0.133471
0.724324
0.783186
0.994788
0.227642
0.321378
0.915694
0.971024
0.891545
0.846525
0.846525
0.682522
0.27
0.393069
0.993542
0.814638
0.814638
0.468098
0.621992
0.270761
0.285949
0.602972
0.801993
0.578452
0.614076
0.354434
0.909918
0.835517
0.610555
0.610555
0.610555
0.569818
0.717761
0.717761
0.764706
0.764706
0.956296
0.686626
0.90334
0.90334
0.996314
0.946901
0.909842
0.7635
0.7635
0.984979
0.791691
0.999745
0.867388
0.772245
0.944207
0.971328
0.790697
0.790697
0.708059
0.918712
0.918712
0.930181
0.848435
0.961476
0.780919
0.636415
0.904247
0.877817
0.860471
0.22892
0.040178
0.024107
0.595184
0.527221
0.680022
0.668956
0.806573
0.881847
0.807743
0.984715
0.938149
0.581157
0.957417
0.48314
0.178277
0.481276
0.537087
0.26634
0.26634
0.377607
0.085787
0.362156
0.362156
0.889241
0.387862
0.938807
0.85538
0.720022
0.868188
0.540674
0.990515
0.790059
0.31755
0.891255
0.22658
0.270947
0.608235
0.636095
0.659289
0.608235
0.80654
0.812751
0.874248
0.795088
0.905067
0.853724
0.394544
0.394544
0.426467
0.461765
0.803532
0.835687
0.338853
0.338853
0.717589
0.771491
0.818411
0.571525
0.817181
0.765102
0.867825
0.563795
0.126001
0.699584
0.89271
0.118264
0.738044
0.573259
0.990177
0.920342
0.189958
0.737464
0.843045
0.912672
0.796302
0.999267

## Sheet: Fig. 2d
AMPA receptors				NMDA receptors
Synaptic Area [nm^2]	AMPA receptors	Randomized		Synaptic Area [nm^2]	NMDA receptors	Randomized
24800	3655	10622		19380		9755
27380	2016	10963		19740
28160				21600
28720	2163	11444		24800
29700	589	23147		37220	1547	14565
33640	3971	16912		39980	5304	22023
39260				54840	1997	25691
39860	6315	17207		61260
47480	22527	19593		72020	33077	30938
48960				79120	15837	37535
49720	1723	16620		83060	7055	39990
65580				83680
65580				112300
66240		25793		113400	2741	41191
67260	11602	30660		116640	29110	49348
68240	19241	44154		138260	35002	58100
68600	9492	57809		402640	132037	202971
68860	10444	31653		33000	8409	28476
71220	21124	32176		74400	33555	45758
72020	33077	27867		30780	3902	19444
82120	31586	41203		56040
99500	20552	42110		41240	19438	56701
101320	9063	61658		161300	22015	205862
118200	31094	48644		51000	1990	37275
152660	32134	76632		170300	30189	212095
158020	23820	73022		56020	33028	81401
162440				41720	67395	99716
163180	34095	76161		52640	48440	94956
282200	45694	144215		105180	24387	94135
318360	18773	136987		39420
84080	48006	140006		421740	417125	660826
106380	28557	61055		208240	265766	549517
64980	14014	52467		62600
228700				120680
87800	3965	73934		53380		28771
188740				137600
198180		130753		87480
79200	6175	106465		110540
32260				67020	9332	30068
30080	5088	12730
64140
59460		25570

## Sheet: Fig. 2e
AMPARs	NMDARs
84080	33000
106380	74400
64980	30780
64980	56040
228700	41240
87800	161300
87800	51000
188740	170300
198180	56020
79200	41720
79200	41720
32260	52640
30080	105180
64140	39420
59460	421740
71220	208240
72020	62600
27380	120680
82120	53380
24800	137600
68240	87480
39860	110540
68600	67020
66240	24800
48960	61260
49720	72020
33640	113400
158020	112300
152660	39980
29700	83060
68860	54840
318360	138260
99500	79120
101320	21600
67260	37220
47480	402640
28160	116640
39260	19740
163180	19380
65580	83680
65580
28720
162440
282200
118200

## Sheet: Fig. 2f
AMPARs	NMDARs
2	2
2	1
3	4
1	0
1	2
0	4
2	2
2	3
0	2
3	2
0	2
3	2
0	2
0	0
4	2
2	1
4	0
3	0
2	0
1	0
1	0
2	1
0	0
0	0
0	2
2	2
5	1
4	2
2	1
4	2
3	2
2	0
4	0
2	5
2	2
3	0
1	0
0	1
3	0
1

## Sheet: Fig. 2g
AMPARs	NMDARs
10	4
6	8
6	6
6	8
13	9
5	7
4	7
5	4
7	12
7	8
13	8
6	18
13	7
7	12
7	9
6	10
7	6
7	8
7	9
6	10
6	9
17	5
17	5
18	16
8	13
11	4
5	5
7	6
8	6
6	5
10	4
6	5
9	8
19	4
4	6
4	7
5	7
7	6
23	4
11	5
14	4
16	10
12	18
8	5
12	5
4	6
8	5
8	18
4	16
13	5
19	5
22	6
6	4
4	4
8	6
4	5
5	6
10	5
9	4
9	7
6	8
21	4
23
9
8
4
11
14
20
4
9
12
10
11
12
18

## Sheet: Fig. 2h
AMPARs	NMDARs
0	11
22	12
16	27
26	3
13	14
13	24
4	10
10	28
10	21
0	45
5	45
20	33
20	11
3	2
18	26
2	11
6	4
49	3
21	6
28	2
58	0
16	0
15	6
16	4
46	3
6	21
4	14
6	3
16	7
37	12
55	6
11	19
32	13
27	2
16	5
39	55
34	29
39	2
2	9
0	3
17
0
0
12
3
37
10

## Sheet: Fig. 3d
5 ms	11 ms
0.439443	0.0726897
0.0324045	0
0.163431	0.196673
0.00458841	0.0414073
0.989895	0.14749
0.16535	0.0842142
0.50502
0.20809	0.85452
0.168753	0.506675
0.699147	0.364078
0.136849	0.058882
0.784084
0.973514	0.230479
0.287729	0.144121
0.593386	0.105824
	0
0.0633398	0.308201
0.857558	0.548652
0.0925113	0.0425569
0.505917
0.550848	0
0.302484	0.0644181
0.143016	0.0844689
0.0509056	0.326718
	0.525
0.802637	0.16148
0.482535	0.0257723
0.0486566	0.164307
0.475925	0.0945157
	0.250889
	0.185739
	0.112828
	0
0.482204	0.142463
0.549657	0.0659166
0.230142	0.0677974
0.420707	0.133372
0.995607	0.119896
0.652283	0.12132
	0.0656898
0.125083	0.0646509
0.469449	0.0494447
0.654659	0.800727
0.17739
0.129268	0.306261
0.516096	0.159879
0.520461	0.277771
0.83081	0.010631
0.0749601	0.038397
0.690677	0.180293
0.00565198	0.328989
0.603268	0.0219075
0.504258	0.0933349
0.187707	0.207935
0.455027	0.504236
0.146928	0.106117
0.417917	0.12229
	0.320098
0.100516	0.0699206
0.418067	0.190111
	0.178552
	0.0519867
0.0087233	0.419912
0.032415	0.129797
	0.741983
0.45211	0.223656
	0.0682223
0.698696	0.13121
0.474884	0.0320338
0.166733	0.0701826
0.249606	0.796738
0.395165	0.0796942
0.255869	0.376582
0.811085	0.088862
0.0813653	0.104823
0.905047	0.0114481
0.28655	0.643309
0.0162797	0.696694
0.760159	0.0459812
0.631168	0.0551037
0.582855	0.129088
0.102451	0.145056
0.20471	0.161343
0.0841463	0.0118977
0.143271	0.0420858
0.412473	0.205934
0.386324	0.6042
0.266744	0.228856
0.376005	0.0184452
0.578535	0
0.569212	0.101016
	0.0100022
0.585006	0.319049
	0.636991
0.576558	0.146298
0.683466	0.135048
0.927765	0.14522
0.821411	0.125942
0.372184	0.0597857
0.0373499	0.202991
0.44683	0.0811129
0.156414	0.114561
0.629829	0.141157
0.20405	0.182984
0.601381	0.0917028
0.539383	0.22938
0.631325	0.03803
0.106957	0.194827
0.315456	0.475826
0.746303	0.0110198
0.0269317	0.226252
0.537427	0.209199
0.357383	0.608512
0.741238	0.0181754
0.591365	0.0388449
0.0684716
0.500565	0.024141
0.0263626	0.0871896
0.0639022	0.0775604
0.0866102	0.363059
0.370947	0.24723
0.178103	0.0808482
0.125794	0.903072
0.33973	0.0583392
0.333924	0.238834
0.145931	0.159721
0.375474	0.0330203
0.354227
0.416827	0
0.57074	0.0212713
0.652517
0.615931
0.108093
0.377174
0.328974
0.17775
0.283354
0.55791
0.445368
0.660012
0.463396
0.37789
0.466359
0.582519
0.766959
0.0347292
0.155692
0.601111
0.0422087
0.379851
0.12139
0.375544
0.702957
0.608763
0.531212
0.490568
0.224719
0.251902
0.037122
0.718775
0.472114
0.170579
0.279811
0.265665
0.208281
0.359543
0.609745
0.0869126
0.146793
0.154196
0.427716
0.720412
0.156554
0.403634
0.0737503
0.270484
0.938222
0.503633
0.575863
0.0475053
0.841299
0.341078
0.376629
0.593138
0.156989
0.0143775
0.70407
0.727546
0.263884
0.199357
0.695876
0.0562123
0.0868194
0.160832
0.0112775
0.427612
0.278891
0.317719
0.508924
0.715797
0.493968
0.874738
0.40537
0.197401
0.709008
0.477767
0.722187
0.608105
0.517216
0.433401
0.256324
0.47205
0.650964
0.299213
0.232218
0.307996
0.552778
0.40881
0.497142
0.390131
0.579564
0.552103
0.296316
0.446851
0.417448
0.586045
0.490594
0.326775
0.528169
0.0923532
0.657272
0.472262
0.291707
0.211195
0.482364
0.493155
0.0997572
0.383554
0.466834
0.0347567
0.345035
0.266023
0.00578796
0.228657
0.516318
0.494106
0.419888
0.364614
0.295335
0.625959
0.163149
0.646978
0.436989
0.512741
0.439781
0.404293
0.0619353
0.112913
0.366942
0.258919
0.734516
0.0338288
0.46015
0.0535429
0.414606
0.854119
0.786878
0.623417
0.569968
0.674527
0.586216
0.30373
0.776333
0.291173
0.21029
0.615342
0.390376
0.655829
0.808666
0.268284
0.487452
0.302402
0.0122466
0.390287
0.572818
0.347205
0.546921
0.614776
0.761881
0.0875002
0.218727
0.285964
0.280518
0.771153
0.683272
0.267484
0.0184144
0.407409
0.398554
0.102774

## Sheet: Fig. 3e
AMPARs				NMDARs
no stim	5ms	11ms		no stim	5ms	11ms
21.734	45.6721	225.275		101.993	23.144	59.5021
37.8281	32.5879	241.369		53.8621	28.2	39.3383
53.9221	138.799	257.463		2.82	37.244	9.05635
58.1521	159.043	38.07		165.412	62.1402	56.1314
77.8921	182.933	48.524		165.412	18.33	89.7798
198.184	182.933	48.524		43.4681	99.0006	663.325
214.278	77.7493	144.162		43.4681	62.9662	340.004
230.373	70.0767	154.616		61.6564	85.5262	335.211
234.603	58.5748	154.616		58.8364	123.596	211.928
254.343	47.0729	75.11		18.0881	123.596	197.52
56.4	49.35	15.2681		140.032	68.6062	2.1019
318.034	57.81	7.35872		25.7221	0	2.82
379.248	64.86	22.8087		168.574	1.41	623.35
82.1221	154.032	22.8087		76.2402	27.374	300.029
179.512	316.141	37.0906		125.71	141.926	295.236
240.726	314.731	37.0906		146.728	141.926	171.953
212.284	113.384	43.4944		221.209	27.374	157.545
49.35	111.974	41.3925		242.227	35.834	37.8728
110.564	56.984	47.7963		18.0881	55.8748	42.7947
12.69	55.574	53.3294		136.144	147.908	224.974
23.97	267.634	88.004		98.5583	68.8481	217.924
51.344	163.66	21.734		38.654	16.094	164.728
54.164	100.21	37.0021		11.28	92.9183	75.8981
75.314	62.3821	37.0021		163.176	129.92	24.554
71.084	88.3462	57.3262		103.272	159.631	13.274
58.394	11.28	62.9662		75.8981	85.9685	40.6481
47.114	19.4981	75.9983		86.9694	75.6562	140.858
273.056	130.229	75.9983		96.3037	1.99404	136.355
261.776	130.229	73.1783		155.729	44.5627	246.217
337.09	251.744	172.302		160.651	61.5197	301.698
339.91	234.806	172.302		163.471	160.271	452.669
361.06	110.664	164.084		8.80212	138.637	100.816
356.83	45.7471	42.884		94.2999	138.637	49.0866
344.14	60.1148	6.80808		75.3473	224.897	117.472
332.86	68.8028	6.80808		39.9489	79.7147	153.89
308.89	75.2216	1.41		22.5351	69.4209	4.23
297.61	116.062	122.61		31.658	33.6469	16.92
372.924	119.661	191.335		39.7473	63.1569	47.114
375.744	291.489	161.967		36.358	87.5879	36.66
396.894	288.1	120.151		88.6599	23.6002	123.112
392.664	319.935	27.7162		95.2399	6.95444	30.7781
379.974	386.404	4.23		95.2399	20.5583	86.4523
368.694	396.859	4.23		16.1325	39.2365	89.9981
355.178	406.207	81.0542		2.82	182.119	243.788
343.898	53.3381	51.6862		38.2184	198.765	43.2262
419.212	146.156	9.87		55.6322	226.277	37.5862
422.032	155.2	82.5645		109.825	244.956	25.7221
443.182	145.588	114.511		117.915	142.343	20.324
438.952	130.961	114.511		114.525	136.703	41.8162
426.262	1.41	40.89		10.4925	12.127	64.7183
414.982	29.3681	57.3262		17.0725	76.825	188.273
9.04404	87.7621	72.8362		17.0725	83.6034	238.791
9.04404	121.118	67.1962		87.5202	99.276	330.883
55.3577	530.751	50.3904		91.7502	259.885	143.185
63.3427	609.575	35.7674		42.6421	26.5481	20.6563
63.3427	470.786	19.4257		68.0221	122.387	123.696
127.744	549.611	11.6232		77.8921	9.87	2.82
1.41	29.3681	64.6318		168.816	1.41	174.114
4.23	66.3702	76.9186		173.046	11.864	80.8618
12.69	235.045	76.4821		38.654	21.734	204.137
167.447	220.361	66.6121		13.274	178.545	204.137
171.677	138.481	29.3681		3.40404	199.695	352.88
181.889	24.554	79.8862		128.168	205.335	62.4962
81.8802	33.014	25.1381		119.124	183.158	118.574
228.177	2.82	225.7		189.483	142.953	128.914
104.098	30.7781	25.1381		180.438	212.727	169.628
104.098	236.013	102.788		16.094	18.33	113.551
18.914	21.1684	233.877		16.094	29.61	103.211
33.3562	13.1214	113.726		93.4021	114.168	29.8967
216.414	290.861	89.9981		36.0813	141.192	39.0373
273.398	72.9364	29.3681		30.4413	177.642	116.082
324.742	63.8923	102.688		30.4413	170.228	123.977
1.41	24.3121	7.05		23.7088	56.7421	118.184
1.41	4.23	11.28		30.4413	50.5181	10.7294
9.04404	14.775	44.6362		4.79308	4.23	25.7232
180.739	35.4411	61.5562		103.144	1.99404	421.932
180.739	65.9773	123.696		103.144	18.0881	8.46366
191.193	72.2013	134.734		117.751	147.767	220.909
36.4181	97.3394	134.734		117.751	113.377	15.1068
10.454	261.209	265.501		127.337	123.596	42.9842
24.554	140.091	208.78		41.1953	136.286	87.4092
10.454	106.52	46.0462		48.4557	45.12	8.40762
20.324	112.253	180.338		233.968	32.43	28.5155
3.98808	112.253	46.8721		247.238	1.99404	357.694
7.89444	223.507	87.2404		157.587	44.8781	357.694
18.9608	203.608	73.6304		27.9257	96.5642	69.9494
24.4519	49.33	67.3792		147.93	62.624	35.9481
27.1106	133.628	57.4522		237.581	235.086	89.0604
45.2359	115.203	50.7564		423.093	235.086	129.504
143.094	149.11	47.7839		32.1881	335.538	281.207
279.481	222.725	3.98808		101.378	335.538	296.004
279.481	86.9939	20.9081		101.378	7.63404
79.8862	96.3939	113.685		33.014	7.63404
216.273	114.744	243.063		55.574	16.92
216.273	171.119	224.974		66.0281	21.734
52.754	50.6655	201.83		9.04404	33.014
52.754	99.7006	191.376		9.04404	243.146	95.5947
465.258	101.581	181.506		143.436	9.4792	72.7544
479.117	85.123	85.8683		165.996	121.218	130.671
459.86	163.042	141.684		176.45	112.366	153.5
459.86	170.952	123.596		125.191	37.4352	144.887
58.1521	140.661	100.452		117.44	32.2883	8.38044
72.0102	76.7574	89.9981		87.9806	136.829	211.806
22.56	76.7574	80.1281		80.2292	23.1251	234.634
31.604	109.981	15.51		95.6911	23.144	226.022
23.7281	18.3346	209.323		120.198	43.9889	87.5685
14.684	53.0962	209.323		45.1868	4.39492	290.994
12.69	119.124	71.91		414.563	26.2738	313.823
5.64	141.684	298.536		129.275	61.8089	305.21
5.64	64.6987	155.784		46.8387	15.001	85.1963
5.64	1.32936	74.4881		41.7494	79.7445	118.229
56.4	23.8894	47.114		123.207	113.343	141.058
63.45	108.603	38.654		65.0939	5.31126	132.445
63.45	200.106	37.244		156.301	8.13126	27.4881
63.45	2.82	31.604		109.733	470.847	124.078
75.7832	216.784	9.87		62.9977	20.3174	26.6169
90.9758	222.813	323.633		340.846	66.9416	25.2331
100.765	180.285	317.993		340.846	50.6923	42.1193
151.122	6.96936	150.244		59.3067	40.6749	55.342
147.362	132.674	150.244		36.631	25.4468	107.192
138.809	150.534	150.244		143.202	57.5869	212.838
175.512	118.767	93.1602		165.878	367.489	73.5408
190.705	151.54	23.97		75.8566	8.19189	63.9546
200.494	252.375	17.504		105.225	113.757	16.9868
250.851	178.36	4.23		321.757	363.04	100.652
247.091		17.504		351.125	436.486	350.422
238.538	38.4056	12.69		127.296	448.799	397.1
44.0038	1.48	23.97		127.296	325.93	93.2266
28.8113	18.373	9.87		127.296	399.376	307.069
19.0219	34.8326	51.344		99.5269	411.689	76.3681
31.335	33.4796	99.6262		99.5269	287.895	109.268
27.575	176.86	104.44		99.5269	361.341	190.175
19.0219	343.095	236.797		262.755	373.654	293.775
67.2871	351.463	247.835		339.123	234.354	331.053
21.2409	346.843	259.215		327.749	307.8	508.63
71.084	174.853	277.887		399.256	320.113	518.097
97.0481	133.957	280.707		58.312	152.78	542.442
80.954	22.9396	296.801		58.312	226.226	527.725
8.46	117.399	290.035		2.97254	238.539	503.54
34.424	274.296	8.68808		14.1552	109.974	72.0298
18.33	2.22	82.6923		26.0081	183.42	42.6617
22.56	43.808	101.72		128.756	195.733	49.8868
28.2	91.4933	10.454		128.756	191.327
34.424	12.8865	89.0304		73.4163	131.794	116.626
115.962	140.408	314.329		56.2885	33.5174	7.88121
115.962	10.0268	310.94		44.4356	19.9681	3.87955
115.962	4.61955	51.462		59.1255	81.6855	73.5609
115.962	65.9697	101.162		127.974	212.735	81.7535
115.962	56.6926	220.593		260.68	356.844	85.6331
115.962	58.3472	41.5881		197.861	24.8294	2.52652
93.4021	52.5113	70.4055		188.461	38.3787	111.095
87.7621	95.9187	175.43		188.461	23.3387	164.025
81.5381	82.5461	204.247		63.7587	271.082	51.1652
0	67.2123	242.887		0.94	415.19	49.6852
0	32.4541	277.471		8.46	125.587	140.298
0	21.3015	357.293		8.46	93.3783	92.3513
0	54.0589	328.285		48.2349	62.8187	78.4182
0	106.028	328.285		58.0242	46.0592	12.3836
0	118.788	316.549		90.6017	257.297	11.5861
174.232	129.761	271.786		191.41	26.2749	20.8777
164.604	11.8134	292.365		597.796	277.423	25.0589
158.38	6.53304	371.127		19.9681	17.0212	76.8404
145.347	57.7888	121.688		10.1787	30.9871	25.0589
145.347	75.7284	333.337		22.3987	49.9939	58.9987
67.8804	49.0196	141.227		123.207	64.3974	58.9987
78.4347	87.7625	123.298		665.999	94.1822	30.6199
68.8066	131.125	110.888		499.124	41.1987	11.3273
62.5825	310.297	30.45		508.913	3.20936	19.0338
49.5504	353.66	36.54		541.491	1.88	6.27424
49.5504	126.846	134.364		642.299	104.721	2.22
163.677	143.353	287.595		146.907		33.2208
189.866	95.9544	108.439		568.979	8.44652	50.9856
189.866	118.591	43.9242		578.768	4.00652	16.8187
99.0421	54.769	160.578		611.345	18.373	83.016
78.7181	159.776	237.759		712.154	33.9075	75.003
64.034	245.224	131.33		77.0523	14.06	58.8846
49.934	254.104	131.33		263.391	2.22	67.374
68.6062	119.789	144.516		267.267	3.26652	105.559
65.7862	107.415	145.499		276.853	125.379	20.3917
124.18	0.74	79.5774		276.853	32.1265	64.9826
145.33	0.74	83.7268		276.853	3.7
152.38	8.31955	57.9574		284.526	103.708
169.3	8.31955	36.4987		54.7705	1.48
180.58	21.2587	10.1787		58.6462	17.2521
201.73		139.415		68.2324	11.7656
234.16		143.564		68.2324	109.279
194.68		117.795		68.2324	387.352
144.162		96.3362		75.9049	40.8796
144.162		70.0162		47.4582	3.7
53.3381		102.521		60.6182	70.0672
33.014		28.5894		60.6182	61.9272
18.33		222.679		70.6295	53.7872
4.23		242.809		31.3817	34.2721
114.31		297.006		304.556	45.7313
111.49		306.245		209.51	51.8486
169.884		336.942		0.94	12.6326
191.034		379.309		9.4	12.6326
198.084		386.278		13.16	2.52652
215.004		39.48		20.68	4.00652
226.284		38.54		127.679	12.453
247.434		112.471		55.2987	26.1321
279.864		81.6187		44.9587	41.5978
240.384		101.748		41.1987	8.19259
258.472		155.946		33.6787	8.19259
258.472		165.184		73.32
167.648		195.882		96.6587
147.324		238.248		86.3187
132.64		245.218		82.5587
118.54		180.541		75.0387
0		222.914		31.96
2.82		296.845		24.2787
55.574		102.755		195.815
76.724		82.6255		2.82
83.774		28.4281		194.714
100.694		19.1894		114.236
111.974		11.5081		110.087
133.124		53.8749		110.087
165.554		60.8442		68.5724
126.074		364.914		23.6274
155.2		171.645		322.008
101.62		171.645		121.198
112.9		171.645		224.437
131.814		171.645		59.0331
277.144		171.645		43.0993
20.324		131.402		34.4112
9.04404		118.913		30.2619
9.87		159.45		34.478
29.3681		168.688		50.4118
14.1		133.102		59.0999
112.174		262.271		63.2493
155.643		145.322		29.5962
196.049		84.7059		6.41872
239.517		55.5268		22.4655
290.418		37.8281		14.5562
215.93		7.90936		222.836
9.04404		0.94		259.006
1.41		17.3094		275.046
33.5981		187.811		150.283
33.5981		19.5787		186.453
8.46		37.2774		202.494
79.3021		67.1962
89.7562		76.0455		22.0893
121.944		92.4149		77.8166
121.944		112.706		67.0013
96.8062		167.843		122.729
50.1155		57.7962		118.84
39.4518		156.535		112.571
27.8893		58.8974		40.2197
25.7874		57.9297		15.8991
128.111		173.428		72.2864
117.447		60.0379		95.406
105.885		98.5502		217.513
103.783		123.057		211.243
284.983		161.825		138.892
274.319		77.7787		82.7734
262.757		71.7493		26.3861
260.655		61.1874		3.26652
397.862		10.1787		122.108
387.198		20.9081		92.8487
375.636		60.0655		72.1966
373.534		76.4349		15.4559
18.33		86.6136		21.5555
51.9281		113.712		73.3668
56.1581		119.742		11.2796
34.7662		135.01		57.9086
86.6942		139.159		103.899
120.292		391.964		145.099
124.522		422.272		14.8526
33.5981		457.28		28.835
33.014		406.453		41.9916
60.7302		395.724		35.1092
85.8683		356.566		53.1871
91.5083		340.197		65.2083
97.1483		330.018		49.2364
102.788		302.92		188.027
200.42		296.89		251.726
228.137		281.622		55.318
253.275		277.473		49.0721
258.915		24.6681		8.44652
264.555		5.64		58.8717
270.195		40.6481		74.3698
496.679		424.703		109.857
524.395		413.973		25.033
549.534		374.816		8.01304
555.174		358.446		43.4061
560.814		348.268		3.74773
566.454		321.169		64.2468
160.95		315.14		33.5289
58.7362		299.871		108.622
92.0923		295.722		14.3681
106.192		42.9174		60.7249
106.192		12.6094		72.873
34.1821		22.3987		2.22
248.461		143.08		66.9681
281.817		132.351		48.363
295.917		93.1936		16.6391
295.917		76.8242		60.1932
223.907		66.6455		22.6562
68.771		39.5468		76.881
57.3708		33.5174		0.74
75.6202		18.2494		11.0685
46.8089		14.1		36.5957
44.9289		238.705		37.9487
8.61254		269.013		27.6203
11.864		304.021		2.09304
114.278		466.68		32.5681
132.527		455.951		68.617
103.716		416.793		6.96652
101.836		400.424		34.8326
48.2944		390.245		73.8513
145.978		363.146		60.9647
138.245		357.117		99.9834
27.1321		341.849		93.1438
299.563		337.7		132.163
22.3181		84.8949		77.2093
16.094		54.5868		7.05711
20.324		19.5787		71.2877
25.1381		358.629		141.44
18.0881		346.96
35.3502		343.75
80.8123		325.89
73.7623		146.223
83.774		139.254
71.084		22.0094
62.624		3.76
52.17		197.372
47.94		150.923
40.89		139.254
39.48		133.614
31.02		121.004
22.56		187.966
91.5083		176.297
65.7447		173.087
82.1808		155.227
105.667		24.44
122.103		31.4094
359.166		148.654
226.868		166.903
28.2		26.7094
119.022		19.74
135.102		31.4094
153.311		37.0494
146.281		49.6587
147.611		62.04
147.611		50.76
147.611		36.66
147.611		26.32
147.611		13.16
19.0814		8.46
35.1616		20.68
53.3709		133.381
46.3409		143.225
47.6703		81.9161
47.6703		3.38922
47.6703		210.649
47.6703		220.493
47.6703		159.185
60.9721		80.6577
103.856		250.763
136.87		310.601
162.25		294.231
113.726		308.721
156.61		137.363
189.624		55.1995
215.004		28.3525
138.38		16.92
131.33		49.6438
16.92		32.5195
25.38		59.3665
32.43		70.7991
39.48		14.8787
46.53		12.9987
194.78		53.8081
203.24		62.2681
210.29		184.991
9.87		183.111
160.84		223.92
21.15		232.38
12.69		186.576
7.05		229.104
16.6781		288.391
20.0821		595.26
32.7721		4.7
28.5421		23.3387
24.3121		182.159
262.077		89.1387
62.3821		262.522
53.9221		176.448
48.2821		35.2362
24.554		2.26936
21.15		178.356
8.46		134.593
12.69		119.714
16.92		23.1774
303.309		14.3527
1.99404		75.5975
150.587		100.653
199.353		95.8385
247.393		97.8325
1.41		90.1985
98.7587		75.5145
95.9387		72.6945
126.959		35.1083
135.177		10.7962
180.94		11.0381
178.12		25.4802
209.14		32.5302
217.358		89.0304
20.0821		149.757
34.1821		131.959
9.04404		126.468
16.094		13.6162
57.3262		178.331
64.3762		240.138
112.074		323.176
119.124		52.4387
15.2681		18.8606
118.157		91.5293
9.87		100.768
19.74		122.065
19.74		164.715
42.6421		79.9391
72.2521		59.0311
72.2521		56.7617
241.653		134.15
271.263		33.5174
271.263		91.4472
23.7281
53.3381		119.546
44.8781		115.54
121.944		100.994
86.9362		65.9385
9.87		48.3847
75.4142		30.2656
25.7221		8.62607
25.7221		10.8461
7.63404		90.8896
9.87		38.6111
4.81404		59.5584
19.4981		9.15014
69.1902		16.2073
69.1902		25.3574
87.2783		29.5386
104.782		27.8839
90.0983		1.65469
241.853		45.6787
144.02		107.795
128.51		105.575
99.9683		122.775
88.6883		107.795
66.9542		49.6852
43.2262		34.2147
4.23		81.548
20.0821		143.664
73.9442		141.444
137.525		158.644
196.14		143.664
180.63		85.5546
152.088		165.556
140.808		212.89
119.073		275.006
95.3454		272.786
47.8892		289.986
32.0371		275.006
21.825		216.896
85.4061		99.5233
234.15		52.1899
218.64		9.92652
190.097		7.70652
178.817		24.9061
157.083		9.92652
133.355		48.1834
85.8992		7.57955
70.0471		58.3024
16.185		13.0612
47.3961		52.8555
176.45		104.734
235.771		215.987
73.6621		137.093
132.982		132.346
81.6383		128.646
74.0042		124.946
64.9602		119.026
375.361		110.58
282.301		92.5131
274.667		87.3331
265.623		57.2519
174.698		46.1519
162.993		21.5615
186.479		21.5615
228.963		44.6799
64.86		51.3658
442.079		51.3658
453.036		25.1382
470.574		6.40607
481.142		49.9173
366.261		53.9238
377.219		20.8203
394.756		62.3606
405.324		123.828
238.933		108.849
249.89		99.2288
267.428		158.048
277.996		143.068
72.2963		133.448
202.929		14.2396
742.823		124.64
755.433		134.742
762.402		33.0902
770.701		96.9347
799.746		216.751
511.733		47.5853
524.343		39.6051
531.312		35.0865
539.611		54.9129
568.656		57.3651
77.0197		302.703
194.289		362.643
32.3494		44.0142
28.5894		115.899
23.8894		109.239
100.808		53.8138
97.0481		136.961
92.3481		55.849
230.804		50.3625
221.955		55.849
218.356		51.3969
288.113		141.413
279.264		135.927
275.665		141.413
133.111		2.96
22.8569		8.92773
59.6094		78.8191
45.12		160.798
61.1		172.686
83.66		242.578
111.309		139.833
6.58		4.56009
9.4		2.52652
31.96		1.48
433.404		133.793
416.059		140.88
394.253		31.1504
17.345		25.1398
0		18.0827
21.8062		157.937
28.5894		65.9022
22.0094		61.9385
18.2494		17.1252
22.2621		58.9996
173.575		84.3141
201.769		65.2641
205.645
205.645
250.669
70.5668
107.75
213.486
104.899
421.161
12.3202
219.601
24.7621
216.219
315.305
305.543
282.218
266.687
246.744
750.237
730.497
705.359
673.171
634.517
659.897
675.991
117.13
97.3902
72.2521
40.064
1.41
26.79
42.884
275.15
255.41
230.272
198.084
159.43
184.81
200.904
5.47872
80.6543
306.444
11.937
94.8534
3.38922
314.991
397.908
2.82
7.39212
83.7356
284.862
303.776
323.274
374.376
300.956
290.744
214.4
13.274
5.64
25.1381
76.2402
382.594
372.382
296.039
94.9123
75.9983
56.5002
5.39808
49.0136
2.82
7.90936
56.4668
324.903
62.0212
65.8969
109.263
132.908
434.166
47.2414
43.3657
0
23.6451
34.8946
352.03
355.906
399.271
422.916
58.3468
6.02936
21.4587
120.131
158.899
170.179
257.438
277.178
292.607
307.647
18.8668
83.243
98.6723
197.345
236.113
247.393
334.651
354.391
369.821
384.861
277.245
212.868
197.439
98.7668
59.9987
48.7187
38.54
58.28
73.7094
88.7494
288.677
300.984
314.681
80.5042
92.8111
106.508
75.9227
63.6159
49.9194
47.0222
34.6265
14.0389
2.1019
11.937
49.6879
189.511
206.367
212.673
63.0191
31.1536
7.35872
30.3081
44.2468
40.4868
48.0068
71.5068
80.3562
87.3255
91.4749
99.3842
169.723
146.774
132.835
136.595
129.075
105.575
96.7255
89.7562
85.6068
77.6974
92.3481
422.488
430.008
422.488
422.488
449.587
449.587
458.047
325.44
4.7
12.22
4.7
4.7
31.7987
31.7987
40.2587
76.2068
230.957
258.055
10.7294
144.02
171.119
137.602
17.1481
44.2468
15.7989
236.1
300.936
0
8.46
81.1349
17.3094
32.9668
37.6668
43.3068
47.4562
13.6162
118.901
131.511
26.2255
90.3055
97.084
103.103
115.605
120.968
14.2525
37.1248
102.508
64.577
115.954
181.337
184.527
133.15
67.7669
159.005
22.4183
396.828
215.405
217.046
22.0094
23.9562
92.6432
33.2574
155.623
63.2081
177.699
270.114
516.116
531.545
556.28
64.9936
49.5642
24.8294
91.7636
107.193
131.928
50.6655
39.5468
53.4855
59.1255
37.4387
48.5574
34.6187
28.9787
46.6657
27.5341
7.97616
18.9164
25.0574
189.14
278.399
328.79
328.79
355.21
478.818
201.358
150.968
150.968
124.548
0.94
52.9377
69.0217
72.5384
56.4545
25.38
16.92
131.33
304.277
346.577
460.987
22.6874
195.62
92.0523
211.709
220.786
451.135
147.374
138.297
11.1187
6.96936
19.8068
318.626
325.823
330.362
349.229
349.229
384.203
384.203
398.753
414.86
419.01
475.007
484.246
494.975
501.005
61.8172
65.9666
92.7427
391.562
398.759
403.298
422.165
422.165
457.139
457.139
471.689
487.796
491.946
547.943
557.182
567.911
573.941
15.04
438.897
438.897
405.769
48.1681
48.1681
172.538
301.724
309.549
51.1546
180.341
188.166
148.103
49.2825
12.5056
22.9182
34.653
98.3667
2.22
50.5191
50.0677
2.22
102.807
4.61955
4.61955
249.876
249.876
31.338
49.9868
61.2664
33.8338
25.0808
4.00652
7.27304
20.1596
28.9126
38.3725
64.643
152.226
2.22
7.4
9.74009
48.8877
58.5077
60.8478
75.0361
139.982
151.748
169.967
86.1308
29.9591
94.9053
106.671
124.89
131.208
3.26652
18.1191
26.5656
15.0795
0
11.4934
16.8846
22.2757
29.1759
153.49
168.57
180.063
185.454
190.845
197.746
74.0138
3.7
24.1612
32.6506
33.3906
45.4053
87.4859
95.9753
96.7153
108.73
3.26652
115.786
1.04652
20.2865
62.8038
6.22652
1.04652
13.3726
44.6321
34.8326
217.891
180.596
182.816
12.8865
385.6
387.82
399.967
1.48
0.74
106.839
225.68
34.943
7.74938
3.7
66.6838
39.4901
28.0408
43.3268
8.14
5.05304
47.1012
0.74
89.6721
56.6624
1.48
160.314
154.648
94.7089
89.0428
62.9947
57.3287
3.87955
9.54563
30.979
25.3129
46.2651
51.9311
24.2713
12.8121
86.2389
74.7798
3.26652
30.5196
64.782
30.9959

## Sheet: Fig. 3f
AMPARs			NMDARs
ampa 5 ms	ampa 11 ms		nmda 5 ms	nmda 11 ms
1.88	99.2865		183.417	26.6483
9.6219	99.2865		182.054	30.0523
27.9257	170.126		171.488	134.551
27.9257	105.355		66.2574	141.601
40.1457	105.355		233.335	19.8551
46.7257	143.608		166.215	27.22
95.8662	120.216		137.707	60.8684
171.807	106.446		26.5687	30.2259
158.723	151.503		171.751	17.6314
12.6638	247.341		182.045	47.826
32.9082	258.721		285.113	2.82
56.7976	63.1839		314.623	5.07444
56.7976	120.823		339.054	5.07444
156.876	120.823		277.964	15.8075
164.548	49.7159		272.324	35.25
176.05	40.4104		123.494	64.86
187.552	70.5184		58.7962	105.508
185.35	66.5304		52.0178	116.546
24.2263	77.2969		36.3452	4.23
24.2263	84.6742		124.264	25.38
7.19126	87.3329		256.436	66.0281
4.9219	104.016		107.69	77.0662
48.611	104.016		31.6211	56.2452
48.611	113.476		26.5467	128.775
94.0382	120.123		74.424	123.853
166.044	129.003		202.875	85.0045
210.831	135.051		207.949	53.6416
112.917	150.747		308.92	158.434
40.9112	153.72		184.678	104.92
3.87572	177.075		211.703	252.461
99.0292	201.149		248.152	155.026
113.397	55.3472		240.739	58.0423
122.085	175.656		185.126	37.3859
128.504	175.656		202.722	92.8863
432.566	166.422		215.094	15.4376
436.164	174.001		139.561	35.4201
25.0149	96.7905		85.4481	42.2826
28.4041			78.7155	37.522
3.43126			68.0011	126.29
69.9002			28.784	74.2678
80.3553			28.784	89.5737
89.7029			23.144	126.514
19.3651			8.52063	221.697
19.3651			21.4125	228.721
33.0295			31.8676	45.2813
29.9876			50.0138	14.989
49.2351			90.9763	5.53317
138.798			88.6883	23.0306
138.798			139.407	28.8355
125.134			242.195	36.2549
128.176			249.245	6.86253
108.928			351.449	47.6475
24.3321			558.194	16.7249
9.70508			28.0069	168.428
75.4466			61.6662	183.225
89.3362			70.3543	183.225
67.1388			69.2163	183.225
67.1388			421.948	183.225
57.4501			334.689	183.225
56.1207			315.488	183.225
94.4255			175.676	258.826
29.2212			88.4172	76.7363
48.7493			388.789	126.689
279.687			13.1084	149.518
358.511			124.247	140.905
166.443			109.422	53.5614
245.267			51.1802	232.817
6.58			378.53	223.231
15.6513			69.708	7.45259
25.8844			63.4332	27.1787
59.2589			367.131	19.1656
66.9921			22.0094	26.9991
66.9921			281.496	31.4391
72.4832			281.496	22.9926
106.359			281.496	26.0529
98.3118			281.496
172.125			247.156
173.065			117.566
166.814			110.926
322.391			92.8131
328.124			21.0293
328.124			143.687
7.63572			35.9102
250.563			97.0542
17.1481			149.331
5.64			157.777
9.78936			169.538
9.23872			166.271
162.181			169.538
117.347			41.6721
23.5206			37.3591
18.2093			94.3926
238.389			131.572
146.886			145.112
19.4781			60.2773
6.96652			60.2773
6.96652
33.4052
102.129
37.5387
26.5656
16.7661
5.92
27.1261
16.893
135.064
4.31304
79.9355
93.3081
108.642
143.4
154.553
229.913
281.882
294.642
305.615
26.9991
5.18

[truncated: 23 more sheets: Fig. 4a, Fig. 4b, Fig. 4c, Fig. 4d, Fig. 4e, Fig. 4f, Fig. S1c, Fig. S1d, Fig. S1e, Fig. S1f, Fig. S2a, Fig. S3e, Fig. S3f, Fig. S3g, Fig. S3h, Fig. S4b, Fig. S4c, Fig. S4e, Fig. S4f, Fig. S4g …]
